# Supplementary material for: A New Gal in Town: A Systematic Review of the Role of Galanin and Its Receptors in Experimental Pain
Source: Cells. 2022 Mar 1;11(5):839. doi: 10.3390/cells11050839 (PMC8909084; doi:10.3390/cells11050839)
Supplement: Supplementary file 1 [file cells-11-00839-s001.zip]

Archive with 1 entries (1 files):
- cells-1604398-supplementary.pdf
